# Supplementary material for: Genome-wide SNPs and re-sequencing of growth habit and inflorescence genes in barley: implications for association mapping in germplasm arrays varying in size and structure
Source: BMC Genomics. 2010 Dec 15;11:707. doi: 10.1186/1471-2164-11-707 (PMC3018479; doi:10.1186/1471-2164-11-707)
Supplement: Additional file 1 — Table S1. Passport information and phenotypic characterization of the CAP Core for flowering time and inflorescence type and genotypic characterization for the main loci controlling these traits. [file 1471-2164-11-707-S1.XLS]

## Sheet: Additional File 1_Table S1
Variety (selection; ID)	CAP-Core #	Source (origin, if different)	Pedigree	Planting season	Use	VRN-H1 intron 1 deletion type	VRN-H1 allele type	ZCCT-Ha presence/absence	ZCCT-Hb presence/absence	ZCCT-Hc presence/absence	HvSNF2P amplicon size (bp)	VRN-H2 allele type	VRN-H3 allele type	Expected growth habit	Flowering time (days)	PPD-H1 allele type	PPD-H2 allele type	HvCBF6 amplicon size (bp)	VRS1 allele type	Spike type (rowed)
Morex	1	Minnesota	Cree / Bonanza	Spring	Malt	Morex	dominant	deleted	deleted	deleted	540	recessive	dominant	Spring	59	recessive	dominant	263	vrs1.a1	6
Robust	2	Minnesota	Morex / Manker	Spring	Malt	Morex	dominant	deleted	deleted	present	540	recessive	dominant	Spring	60	recessive	dominant	263	vrs1.a3	6
Excel	3	Minnesota	Cree / Bonanza // Manker /3/2* Robust	Spring	Malt	Morex	dominant	deleted	deleted	present	540	recessive	dominant	Spring	61	recessive	dominant	263	vrs1.a3	6
Legacy	4	Minnesota	6B86-3517/ Excel	Spring	Malt	Morex	dominant	deleted	deleted	present	540	recessive	dominant	Spring	69	recessive	dominant	263	vrs1.a3	6
B1602	5	BARI	Bumper / 6B78-628 // Morex / 6B78-628	Spring	Malt	Morex	dominant	deleted	deleted	deleted	540	recessive	dominant	Spring	57	recessive	dominant	263	vrs1.a1	6
Tradition	6	BARI	6B89-2126 / ND10981	Spring	Malt	Morex	dominant	deleted	deleted	deleted	540	recessive	dominant	Spring	66	recessive	dominant	263	vrs1.a3	6
Stander	7	Minnesota	Robust 2*// Morex / Manker /3/ Robust / Bumper	Spring	Malt	Morex	dominant	deleted	deleted	present	540	recessive	dominant	Spring	60	recessive	dominant	263	vrs1.a3	6
Drummond	8	North Dakota	ND9712 // Stander / ND12200	Spring	Malt	Morex	dominant	deleted	deleted	deleted	540	recessive	dominant	Spring	59	recessive	dominant	263	vrs1.a1	6
Foster	9	North Dakota	Robust/3/Hazen//Glenn/Karl	Spring	Malt	Morex	dominant	deleted	deleted	deleted	540	recessive	dominant	Spring	58	recessive	dominant	263	vrs1.a3	6
Steptoe	10	Washington	WA 3564 / Unitan	Spring	Feed	Albacete	dominant	deleted	deleted	deleted	540	recessive	recessive	Spring	58	dominant	recessive	263	vrs1.a1	6
6B02-3394	11	BARI	Tradition / Drummond	Spring	Malt	Morex	dominant	deleted	deleted	deleted	540	recessive	dominant	Spring	59	recessive	dominant	263	vrs1.a3	6
B1202	12	BARI	RPB268-70 / 2B15-1223 // Klages	Spring	Malt	Morex	dominant	deleted	deleted	deleted	540	recessive	recessive	Spring	57	recessive	dominant	250	Vrs1.b3	2
CDC-Kendall	13	CDC-Canada	Manley / SM85221	Spring	Malt	Morex	dominant	deleted	deleted	deleted	540	recessive	recessive	Spring	59	recessive	dominant	250	Vrs1.b3	2
Merit	14	BARI	Manley / 2B80-350	Spring	Malt	Morex	dominant	deleted	deleted	deleted	540	recessive	dominant	Spring	65	recessive	dominant	250	Vrs1.b3	2
Klages	15	USDA/ARS-Aberdeen	Betzes / Domen	Spring	Malt	Morex	dominant	deleted	deleted	deleted	540	recessive	recessive	Spring	65	recessive	dominant	250	Vrs1.b3	2
B1215	16	BARI	Klages / RPB72-456	Spring	Malt	Morex	dominant	deleted	deleted	deleted	540	recessive	dominant	Spring	67	recessive	dominant	250	Vrs1.b3	2
Garnett	17	USDA/ARS-Aberdeen	Harrington / 78Ab6871	Spring	Malt	Triumph	dominant	deleted	deleted	deleted	540	recessive	recessive	Spring	60	recessive	dominant	250	Vrs1.b3	2
CDC-Stratus	18	CDC-Canada	Manley/ ID810279	Spring	Malt	Morex	dominant	deleted	deleted	deleted	540	recessive	recessive	Spring	57	recessive	dominant	250	Vrs1.b3	2
AC_Metcalfe	19	AAFC-Canada	TR226 / Manley	Spring	Malt	Maskin	dominant	deleted	deleted	deleted	710	recessive	dominant	Spring	63	recessive	dominant	250	Vrs1.b3	2
Baronesse	20	Western Plant Breeders	Mentor/Minerva//Vada mutant/4/Carlsberg/Union//Opavsky/Salle/3/Ricardo /5/Oriol/6153P40	Spring	Feed	OWB-D	dominant	deleted	deleted	deleted	710	recessive	recessive	Spring	59	recessive	dominant	250	Vrs1.b2	2
Barke	21	Germany	Libelle/Alexis	Spring	Malt	Triumph	dominant	deleted	deleted	deleted	540	recessive	recessive	Spring	49	recessive	dominant	250	Vrs1.b3	2
Arapiles	22	Australia	Noyep/Proctor//CI3576/Union/4/Kenia/3/Research/2/Noyep/Proctor/5/Domen	Spring	Malt	Albacete	dominant	deleted	deleted	deleted	710	recessive	recessive	Spring	48	dominant	dominant	250	Vrs1.b3	2
Collins	23	BARI-INTL	Gimpel / 2B84-8589	Spring	Malt	OWB-D	dominant	deleted	deleted	deleted	540	recessive	recessive	Spring	58	recessive	dominant	250	Vrs1.b3	2
Scarlett	24	Germany	Amazone/Breun St 2730//Kym	Spring	Malt	Morex	dominant	deleted	deleted	deleted	540	recessive	recessive	Spring	48	recessive	dominant	250	Vrs1.b3	2
B1614	25	BARI	Morex / Code X/ Park /3/ Robust	Spring	Malt	Triumph	dominant	present	present	present	540	dominant	dominant	Spring	58	recessive	dominant	263	vrs1.a3	6
6B00-1526	26	BARI	Legacy / B3213 // 6B94-7862	Spring	Malt	Morex	dominant	deleted	deleted	present	540	recessive	dominant	Spring	54	recessive	dominant	263	vrs1.a3	6
Lacey	27	Minnesota	M78 / M79	Spring	Malt	Morex	dominant	deleted	deleted	present	540	recessive	dominant	Spring	56	recessive	dominant	263	vrs1.a3	6
MNBrite	28	Minnesota	MN90-89 / M69	Spring	Feed	Morex	dominant	deleted	deleted	present	540	recessive	dominant	Spring	53	recessive	dominant	263	vrs1.a3	6
CDC-Sisler	29	CDC-Canada	Argyle / M34	Spring	Malt	Morex	dominant	deleted	deleted	deleted	540	recessive	dominant	Spring	58	recessive	dominant	263	vrs1.a1	6
Harrington	30	CDC-Canada	Klages / 7211	Spring	Malt	Morex	dominant	deleted	deleted	deleted	710	recessive	recessive	Spring	51	recessive	dominant	250	Vrs1.b3	2
CDC-Copeland	31	CDC-Canada	WM861-5 / TR118	Spring	Malt	Albacete	dominant	deleted	deleted	deleted	710	recessive	dominant	Spring	59	recessive	dominant	250	Vrs1.b3	2
Newdale	32	AAFC-Canada	TR128 / TR236 // WM862-6	Spring	Malt	Morex	dominant	deleted	deleted	deleted	540	recessive	dominant	Spring	55	dominant	dominant	250	Vrs1.b3	2
TR306	33	CDC-Canada	Abee/Revere//WM793-1776	Spring	Feed	Albacete	dominant	deleted	deleted	deleted	710	recessive	recessive	Spring	55	recessive	dominant	250	Vrs1.b3	2
C-14	34	Coors	Gimpel / Nairn	Spring	Malt	Triumph	dominant	deleted	deleted	deleted	710	recessive	recessive	Spring	47	dominant	dominant	250	Vrs1.b3	2
Franklin	35	Australia	Shannon/Triumph	Spring	Malt	Triumph	dominant	deleted	deleted	deleted	540	recessive	recessive	Spring	67	recessive	dominant	250	Vrs1.b3	2
Pasadena	36	Germany	Marina/Krona	Spring	Malt	Triumph	dominant	deleted	deleted	deleted	540	recessive	recessive	Spring	59	recessive	dominant	250	Vrs1.b3	2
Flagship	37	Australia	Chieftain/Barque//Manley/VB9104; VB9104 = Europa/IBON#7.148. IBON#7.148 = K305//Radical/Monolit	Spring	Malt	Morex	dominant	present	present	present	540	dominant	recessive	Spring	46	dominant	dominant	250	Vrs1.b3	2
Strider	38	Oregon	Ill62-19/J-126//WA1245///Steptoe	Winter	Feed	Strider	recessive	present	present	present	540	dominant	recessive	Winter	150	dominant	recessive	250	vrs1.a2	6
Kold	39	Oregon	B1285/Astrix	Winter	Feed	Strider	recessive	present	present	present	540	dominant	recessive	Winter	150	dominant	recessive	250	vrs1.a2	6
88Ab536	40	Idaho	Ne76129/Morex, F1//Morex	Winter	Malt	Strider	recessive	deleted	deleted	deleted	540	recessive	dominant	Facultative	61	recessive	dominant	250	vrs1.a1	6
Orca	41	Oregon	LBIran / UNA8271 // Gloria / Comanche /4/ ND586 / CIho2376 // ND4880 /3/4* Bowman	Spring	Feed	Morex	dominant	present	present	present	540	dominant	recessive	Spring	53	recessive	dominant	250	Vrs1.b3	2
BCD47	42	Oregon	Orca/Harrington, F1//Harrington, F1///D1-72 (D1-72 = Shyri/Galena)	Spring	Malt	Triumph	dominant	deleted	deleted	deleted	540	recessive	recessive	Spring	54	recessive	dominant	250	Vrs1.b3	2
Hoody	43	Oregon	SC 714662/Nebar/4/Dicktoo/Cascade/2/Hiproly/3/FB73826-7010 (FB came from Mo early landrace/CI10432)	Winter	Forage	Strider	recessive	present	present	present	540	dominant	recessive	Winter	150	dominant	recessive	250	vrs1.a1	6
Sussex	44	Virginia	Composite of a group of crosses: Ciho 9623/Rapidan; Ciho 9658/Hanover, BYDV Res. 'Atlas' /Rapidan; and Ciho 9708/Rapidan	Winter	Feed	Strider	recessive	present	present	present	540	dominant	recessive	Winter	150	dominant	dominant	250	vrs1.a4	6
Doyce	45	Virginia	Sangregado' Sib//VA90-42-56/VA90-42-22/3/Pamunkey/4/H-585	Winter	Feed	Strider	recessive	present	present	present	540	dominant	recessive	Winter	150	dominant	dominant	250	vrs1.a1	6
Price	46	Virginia	Callao/SC830366 ('McNair601' /Harrison//'Gembloux'/3/Henry	Winter	Feed	Strider	recessive	present	present	present	540	dominant	recessive	Winter	150	dominant	dominant	250	vrs1.a2	6
Thoroughbred	47	Virginia	VA90-44-110/Plaisant	Winter	Feed	Strider	recessive	present	present	present	540	dominant	recessive	Winter	150	dominant	recessive	250	vrs1.a3	6
Wysor	48	Virginia	Ciho 9658/Hanover/4/Harrison/3/Cada Capa/Wong//A.Hudson	Winter	Feed	Strider	recessive	present	present	present	540	dominant	recessive	Winter	150	dominant	recessive	250	vrs1.a4	6
Nomini	49	Virginia	Boone'/Henry//VA77-12-41	Winter	Feed	Strider	recessive	present	present	present	540	dominant	recessive	Winter	150	dominant	recessive	250	vrs1.a4	6
Conlon	50	North Dakota	Bowman*2/Birgitta dwarf//ND10232	Spring	Malt	Morex	dominant	deleted	deleted	deleted	540	recessive	recessive	Spring	47	recessive	dominant	250	Vrs1.b3	2
ND21863	51	North Dakota	ND18172/ND19130	Spring	Malt	Morex	dominant	deleted	deleted	deleted	540	recessive	dominant	Spring	51	recessive	recessive	250	Vrs1.b3	2
Rawson	52	North Dakota	ND15403-3/ND15368//ND16453	Spring	Feed	Morex	dominant	deleted	deleted	deleted	540	recessive	recessive	Spring	42	recessive	dominant	250	Vrs1.b3	2
Bowman	53	North Dakota	ND2685/ND1156//Hector	Spring	Feed	Morex	dominant	deleted	deleted	deleted	710	recessive	recessive	Spring	42	recessive	dominant	250	Vrs1.b3	2
Shenmai3	54	North Dakota (China)	Gobernadora/Humai 10	Spring	Genetic Stock	Strider	recessive	deleted	deleted	deleted	710	recessive	recessive	Facultative	42	recessive	recessive	250	Vrs1.b3	2
Canela	55	North Dakota (Mexico)	Maris Canon/Laurel//Aleli	Spring	Feed	OWB-D	dominant	present	present	present	540	dominant	recessive	Spring	55	recessive	dominant	250	Vrs1.b2	2
FEG55-14	56	Minnesota	FEG2-26/MNBrite	Spring	Malt	Morex	dominant	deleted	deleted	present	540	recessive	dominant	Spring	54	recessive	dominant	263	vrs1.a3	6
FEG59-09	57	Minnesota	FEG14-119 / FEG10-16	Spring	Malt	Morex	dominant	deleted	deleted	present	540	recessive	dominant	Spring	54	recessive	dominant	263	vrs1.a3	6
M122	58	Minnesota	MNBrite/3/Zheddar/Stander//Foster/4/M110	Spring	Malt	Morex	dominant	deleted	deleted	present	540	recessive	dominant	Spring	54	recessive	dominant	263	vrs1.a3	6
M123	59	Minnesota	Hor211/3*Lacey	Spring	Malt	Morex	dominant	deleted	deleted	present	540	recessive	dominant	Spring	49	recessive	dominant	263	vrs1.a3	6
FEG90-31	60	Minnesota	Atahualpa/2*M81//Lacey/4/MNBrite/3/Zheddar2/Stander//Foster	Spring	Malt	Morex	dominant	deleted	deleted	present	540	recessive	dominant	Spring	47	recessive	dominant	250	vrs1.a3	6
FEG66-08	61	Minnesota	FEG18-20/MN96-64 (FEG18-20=MNBrite/SI4-29)	Spring	Malt	Morex	dominant	deleted	deleted	present	540	recessive	dominant	Spring	51	recessive	dominant	263	vrs1.a3	6
Stellar	62	North Dakota	FOSTER//ND12200/6B88-3213	Spring	Malt	Morex	dominant	deleted	deleted	deleted	540	recessive	dominant	Spring	50	recessive	dominant	263	vrs1.a1	6
Larker	63	North Dakota	Titan/Kindred/3/Newal/Peatland//Montcalm	Spring	Malt	Maskin	dominant	deleted	deleted	deleted	540	recessive	dominant	Spring	50	recessive	dominant	263	vrs1.a1	6
NDB112	64	North Dakota	Kindred/CI 7117-77	Spring	Feed	Morex	dominant	deleted	deleted	present	540	recessive	dominant	Spring	57	recessive	dominant	250	vrs1.a3	6
ND20448	65	North Dakota	Foster//Glenn/Argyle/3/Foster*2/Stander/4/Foster/CIho 4196	Spring	Malt	Maskin	dominant	deleted	deleted	present	540	recessive	recessive	Spring	54	recessive	dominant	263	vrs1.a1	6
ND20508	66	North Dakota	Foster//Glenn/Argyle/3/Foster*2/Stander/4/CIho 4196	Spring	Malt	Triumph	dominant	deleted	deleted	deleted	540	recessive	dominant	Spring	53	recessive	dominant	250	vrs1.a3	6
CIho4196	67	North Dakota	Chinese land race	Spring	Genetic Stock	Albacete	dominant	deleted	deleted	deleted	710	recessive	recessive	Spring	60	recessive	dominant	250	Vrs1.b3	2
Craft	68	Montana	Klages/Baronesse	Spring	Malt	Morex	dominant	deleted	deleted	deleted	710	recessive	recessive	Spring	44	recessive	dominant	250	Vrs1.b3	2
Hockett	69	Montana	ND7293/Bearpaw	Spring	Malt	Morex	dominant	deleted	deleted	deleted	710	recessive	recessive	Spring	49	recessive	dominant	250	Vrs1.b3	2
Geraldine	70	Montana	Manley/Baronesse	Spring	Malt	Morex	dominant	deleted	deleted	deleted	540	recessive	recessive	Spring	55	recessive	dominant	250	Vrs1.b3	2
Eslick	71	Montana	Stark/Baronesse	Spring	Feed	Morex	dominant	deleted	deleted	deleted	540	recessive	recessive	Spring	48	recessive	dominant	250	Vrs1.b2	2
Haxby	72	Montana	MT860756/MT83533	Spring	Feed	Morex	dominant	deleted	deleted	deleted	710	recessive	recessive	Spring	44	recessive	dominant	250	Vrs1.b3	2
Hays	73	Montana	Baronesse/Haybet	Spring	Forage	Morex	dominant	deleted	deleted	deleted	710	recessive	recessive	Spring	59	recessive	dominant	250	Vrs1.b3	2
BISON1H	74	Oregon	BCD12/Baronesse//BCD47/Baronesse, F5/3/Baronesse*2	Spring	Genetic Stock	OWB-D	dominant	deleted	deleted	deleted	710	recessive	recessive	Spring	66	recessive	dominant	250	Vrs1.b2	2
BISON4H	75	Oregon	BCD12/Baronesse//BCD47/Baronesse, F5/3/Baronesse*2	Spring	Genetic Stock	OWB-D	dominant	deleted	deleted	deleted	710	recessive	recessive	Spring	66	recessive	dominant	250	Vrs1.b2	2
BISON5H	76	Oregon	BCD12/Baronesse//BCD47/Baronesse, F5/3/Baronesse*2	Spring	Genetic Stock	OWB-D	dominant	deleted	deleted	deleted	710	recessive	recessive	Spring	60	recessive	dominant	250	Vrs1.b2	2
BISON7H	77	Oregon	BCD12/Baronesse//BCD47/Baronesse, F5/3/Baronesse*2	Spring	Genetic Stock	OWB-D	dominant	deleted	deleted	deleted	710	recessive	recessive	Spring	60	recessive	dominant	250	Vrs1.b2	2
BISON1H+5H	78	Oregon	BCD12/Baronesse//BCD47/Baronesse, F5/3/Baronesse*2	Spring	Genetic Stock	OWB-D	dominant	deleted	deleted	deleted	710	recessive	recessive	Spring	66	recessive	dominant	250	Vrs1.b2	2
BISON1H+4H	79	Oregon	BCD12/Baronesse//BCD47/Baronesse, F5/3/Baronesse*2	Spring	Genetic Stock	OWB-D	dominant	deleted	deleted	deleted	710	recessive	recessive	Spring	57	recessive	dominant	250	Vrs1.b2	2
Sublette	80	Idaho	A517/2*Harrington	Spring	Feed	Morex	dominant	deleted	deleted	deleted	710	recessive	recessive	Spring	55	recessive	dominant	250	Vrs1.b3	2
Charles	81	Idaho	Bearpaw/81Ab1702	Winter	Malt	Strider	recessive	present	present	present	540	dominant	recessive	Winter	150	recessive	recessive	250	Vrs1.b3	2
88Ab536-B	82	Idaho	Ne76129/Morex//Morex (reselection)	Winter	Malt	Strider	recessive	deleted	deleted	deleted	540	recessive	dominant	Facultative	60	recessive	dominant	250	vrs1.a1	6
Radiant	83	Washington	Harrington proant mutant/Baronesse	Spring	Feed	Morex	dominant	deleted	deleted	deleted	710	recessive	recessive	Spring	44	recessive	dominant	250	Vrs1.b2	2
Crest	84	Washington	Klages/WA8537-68*2 (WA8537-68 = WA7698-62 / Foma ; WA7698-62 = Betzes / Heines Hanna / Piroline)	Spring	Malt	Morex	dominant	deleted	deleted	deleted	710	recessive	recessive	Spring	50	recessive	dominant	250	Vrs1.b3	2
Farmington	85	Washington	WA7190-86/Maresi) WA7190-86 = Piroline semi-dwarf mutant/Valticky semi-dwarf mutant	Spring	Feed	Morex	dominant	deleted	deleted	deleted	540	recessive	recessive	Spring	44	recessive	dominant	250	Vrs1.b3	2
Belford	86	Washington	Beldi Giant / Horsford	Spring	Forage	Albacete	dominant	present	present	present	540	dominant	recessive	Spring	66	dominant	dominant	250	vrs1.a4	6
Washford	87	Washington	Belford/Columbia	Spring	Forage	Albacete	dominant	deleted	deleted	present	540	recessive	recessive	Spring	56	recessive	dominant	250	vrs1.a1	6
WA1614-95	88	Washington	Eight-twelve/Showin*2	Winter	Feed	Strider	recessive	deleted	deleted	present	540	recessive	recessive	Facultative	63	dominant	recessive	250	vrs1.a1	6
Conrad	89	BARI	B1215 / 2B88-5336	Spring	Malt	Morex	dominant	deleted	deleted	deleted	540	recessive	recessive	Spring	44	recessive	dominant	250	Vrs1.b3	2
2B98-5312	90	BARI	B1215 // TR226 / Baronesse	Spring	Malt	Morex	dominant	deleted	deleted	deleted	540	recessive	dominant	Spring	55	recessive	dominant	250	Vrs1.b2	2
2B96-5038	91	BARI	2B89-4616 / TR226	Spring	Malt	Morex	dominant	deleted	deleted	deleted	540	recessive	recessive	Spring	46	recessive	dominant	250	Vrs1.b3	2
6B94-7378	92	BARI	6B86-3131 / Excel	Spring	Malt	Morex	dominant	deleted	deleted	deleted	540	recessive	dominant	Spring	44	recessive	dominant	263	vrs1.a3	6
6B94-8253	93	BARI	B1614 / M64	Spring	Malt	Morex	dominant	deleted	deleted	present	540	recessive	dominant	Spring	46	recessive	dominant	263	vrs1.a3	6
6B97-2245	94	BARI	6B92-7098 / M75	Spring	Malt	Morex	dominant	deleted	deleted	deleted	540	recessive	dominant	Spring	40	recessive	dominant	263	vrs1.a1	6
Dicktoo	95	Oregon (Nebraska)	Complex - composite cross	Winter	Feed	Strider	recessive	deleted	deleted	deleted	710	recessive	recessive	Facultative	54	dominant	recessive	250	vrs1.a3	6
Kompolti_korai	96	Oregon (Hungary)	Ager/Ledeci	Winter	Feed	Strider	recessive	present	present	present	540	dominant	recessive	Winter	150	dominant	recessive	250	vrs1.a1	6
BISON4H+5H	97	Oregon	BCD12/Baronesse//BCD47/Baronesse, F5/3/Baronesse*2	Spring	Genetic stock	Triumph	dominant	deleted	deleted	deleted	540	recessive	recessive	Spring	42	recessive	dominant	250	Vrs1.b2	2
BISON1H+4H+5H	98	Oregon	BCD12/Baronesse//BCD47/Baronesse, F5/3/Baronesse*2	Spring	Genetic stock	OWB-D	dominant	deleted	deleted	deleted	710	recessive	recessive	Spring	46	recessive	dominant	250	Vrs1.b3	2
BCD12	99	Oregon	Orca/Harrington, F1//Harrington, F1///D1-72 (D1-72 = Shyri/Galena)	Spring	Genetic stock	Triumph	dominant	deleted	deleted	deleted	540	recessive	recessive	Spring	51	recessive	dominant	250	Vrs1.b2	2
Haruna_Nijo	100	Japan	Satsuko Nijo/(K-3/G-65)	Spring	Malt	Strider	recessive	deleted	deleted	deleted	710	recessive	recessive	Facultative	41	dominant	dominant	250	Vrs1.b3	2
OWB_Dominant	101	Oregon (Canada)	Wolfe dominant multiple marker stock	Spring	Genetic stock	OWB-D	dominant	present	present	present	620	dominant	recessive	Spring	32	dominant	dominant	250	Vrs1.b2	2
OWB_Recessive	102	Oregon (Canada)	Wolfe recessive multiple marker stock	Spring	Genetic stock	OWB-D	dominant	deleted	deleted	deleted	540	recessive	recessive	Spring	55	dominant	dominant	263	vrs1.a3	6
