# Supplementary material for: Genome-wide SNPs and re-sequencing of growth habit and inflorescence genes in barley: implications for association mapping in germplasm arrays varying in size and structure
Source: BMC Genomics. 2010 Dec 15;11:707. doi: 10.1186/1471-2164-11-707 (PMC3018479; doi:10.1186/1471-2164-11-707)
Supplement: Additional file 2 — Table S2. Accession numbers of the sequences deposited with GenBank. [file 1471-2164-11-707-S2.XLS]

## Sheet: Additional File 2_Table S2
CAP core #	Variety (selection; ID)	Expected growth habit	VRN-H1 (BM5A)	VRN-H3 (HvFT1)	VRS1 (HvHOX1)	PPD-H1 (HvPRR7)	PPD-H2 (HvFT3)	HvCBF3	HvCBF6	HvCBF9	SNF2P
1	Morex	Spring	DQ249273	EU331775	EU331570	EU331899	EU331873	EU331959	EU331986	EU332013	EU331929
2	Robust	Spring	EU331672	EU331776	EU331571	EU331900	EU331874	EU331960	EU331987	EU332014	EU331930
3	Excel	Spring	EU331673	EU331777	EU331572	EU331901	EU331875	EU331961	EU331988	EU332015	EU331931
4	Legacy	Spring	EU331674	EU331778	EU331573	EU331902	EU331876	EU331962	EU331989	EU332016	EU331932
5	B1602	Spring	EU331675	EU331779	EU331574	EU331903	EU331877	EU331963	EU331990	EU332017	EU331933
6	Tradition	Spring	EU331676	EU331780	EU331575	EU331904	EU331878	EU331964	EU331991	EU332018	EU331934
7	Stander	Spring	EU331677	EU331781	EU331576	EU331905	EU331879	EU331965	EU331992	EU332019	EU331935
8	Drummond	Spring	EU331678	EU331782	EU331577	EU331906	EU331880	EU331966	EU331993	EU332020	EU331936
9	Foster	Spring	EU331679	EU331783	EU331578	EU331907	EU331881	EU331967	EU331994	EU332021	EU331937
10	Steptoe	Spring	EU331680	EU331784	EU331579	EU331908		EU331968	EU331995	EU332022	EU331938
11	6B02-3394	Spring	EU331681	EU331785	EU331580	EU331909	EU331882	EU331969	EU331996	EU332023	EU331939
12	B1202	Spring	EU331682	EU331786	EU331581	EU331910	EU331883	EU331970	EU331997	EU332024	EU331940
13	CDC-Kendall	Spring	EU331683	EU331787	EU331582	EU331911	EU331884	EU331971	EU331998	EU332025	EU331941
14	Merit	Spring	EU331684	EU331788	EU331583	EU331912	EU331885	EU331972	EU331999	EU332026	EU331942
15	Klages	Spring	EU331685	EU331789	EU331584	EU331913	EU331886	EU331973	EU332000	EU332027	EU331943
16	B1215	Spring	EU331686	EU331790	EU331585	EU331914	EU331887	EU331974	EU332001	EU332028	EU331944
17	Garnett	Spring	EU331687	EU331791	EU331586	EU331915	EU331888	EU331975	EU332002	EU332029	EU331945
18	CDC-Stratus	Spring	EU331688	EU331792	EU331587	EU331916	EU331889	EU331976	EU332003	EU332030	EU331946
19	AC Metcalfe	Spring	EU331689	EU331793	EU331588	EU331917	EU331890	EU331977	EU332004	EU332031	EU331947
20	Baronesse	Spring	EU331690	EU331794	EU331589	EU331918	EU331891	EU331978	EU332005	EU332032	EU331948
21	Barke	Spring	EU331691	EU331795	EU331590	EU331919	EU331892	EU331979	EU332006	EU332033	EU331949
22	Arapiles	Spring	EU331692	EU331796	EU331591	EU331920	EU331893	EU331980	EU332007	EU332034	EU331950
23	Collins	Spring	EU331693	EU331797	EU331592	EU331921	EU331894	EU331981	EU332008	EU332035	EU331951
24	Scarlett	Spring	EU331694	EU331798	EU331593	EU331922	EU331895	EU331982	EU332009	EU332036	EU331952
25	B1614	Spring	EU331695	EU331799	EU331594
26	6B00-1526	Spring	EU331696	EU331800	EU331595
27	Lacey	Spring	EU331697	EU331801	EU331596
28	MNBrite	Spring	EU331698	EU331802	EU331597
29	CDC-Sisler	Spring	EU331699	EU331803	EU331598
30	Harrington	Spring	EU331700	EU331804	EU331599
31	CDC-Copeland	Spring	EU331701	EU331805	EU331600
32	Newdale	Spring	EU331702	EU331806	EU331601
33	TR306	Spring	EU331703	EU331807	EU331602
34	C-14	Spring	EU331704	EU331808	EU331603
35	Franklin	Spring	EU331705	EU331809	EU331604
36	Pasadena	Spring	EU331706	EU331810	EU331605
37	Flagship	Spring	EU331707	EU331811	EU331606
38	Strider	Winter	AY750993	EU007830	EU331607	EU331923		AY785846	AY785861	AY785879	EU331953
39	Kold	Winter	EU331708	EU331812	EU331608
40	88Ab536	Facultative	EU331709	EU331813	EU331609	EU331924	EU331896	AY785847	AY785862	AY785880	EU331954
41	Orca	Spring	EU331710	EU331814	EU331610
42	BCD47	Spring	EU331711	EU331815	EU331611
43	Hoody	Winter	EU331712	EU331816	EU331612
44	Sussex	Winter	EU331713	EU331817	EU331613
45	Doyce	Winter	EU331714	EU331818	EU331614
46	Price	Winter	EU331715	EU331819	EU331615
47	Thoroughbred	Winter	EU331716	EU331820	EU331616
48	Wysor	Winter	EU331717	EU331821	EU331617
49	Nomini	Winter	EU331718	EU331822	EU331618
50	Conlon	Spring	EU331719	EU331823	EU331619
51	ND21863	Spring	EU331720	EU331824	EU331620
52	Rawson	Spring	EU331721	EU331825	EU331621
53	Bowman	Spring	EU331722	EU331826	EU331622
54	Shenmai3	Facultative	EU331723	EU331827	EU331623
55	Canela	Spring	EU331724	EU331828	EU331624
56	FEG55-14	Spring	EU331725	EU331829	EU331625
57	FEG59-09	Spring	EU331726	EU331830	EU331626
58	M122	Spring	EU331727	EU331831	EU331627
59	M123	Spring	EU331728	EU331832	EU331628
60	FEG90-31	Spring	EU331729	EU331833	EU331629
61	FEG66-08	Spring	EU331730	EU331834	EU331630
62	Stellar	Spring	EU331731	EU331835	EU331631
63	Larker	Spring	EU331732	EU331836	EU331632
64	NDB112	Spring	EU331733	EU331837	EU331633
65	ND20448	Spring	EU331734	EU331838	EU331634
66	ND20508	Spring	EU331735	EU331839	EU331635
67	CIho4196	Spring	EU331736	EU331840	EU331636
68	Craft	Spring	EU331737	EU331841	EU331637
69	Hockett	Spring	EU331738	EU331842	EU331638
70	Geraldine	Spring	EU331739	EU331843	EU331639
71	Eslick	Spring	EU331740	EU331844	EU331640
72	Haxby	Spring	EU331741	EU331845	EU331641
73	Hays	Spring	EU331742	EU331846	EU331642
74	BISON1H	Spring	EU331743	EU331847	EU331643
75	BISON4H	Spring	EU331744	EU331848	EU331644
76	BISON5H	Spring	EU331745	EU331849	EU331645
77	BISON7H	Spring	EU331746	EU331850	EU331646
78	BISON1H+5H	Spring	EU331747	EU331851	EU331647
79	BISON1H+4H	Spring	EU331748	EU331852	EU331648
80	Sublette	Spring	EU331749	EU331853	EU331649
81	Charles	Winter	EU331750	EU331854	EU331650
82	88Ab536-B	Facultative	EU331751	EU331855	EU331651
83	Radiant	Spring	EU331752	EU331856	EU331652
84	Crest	Spring	EU331753	EU331857	EU331653
85	Farmington	Spring	EU331754	EU331858	EU331654
86	Belford	Spring	EU331755	EU331859	EU331655
87	Washford	Spring	EU331756	EU331860	EU331656
88	WA1614-95	Facultative	EU331757	EU331861	EU331657
89	Conrad	Spring	EU331758	EU331862	EU331658
90	2B98-5312	Spring	EU331759	EU331863	EU331659
91	2B96-5038	Spring	EU331760	EU331864	EU331660
92	6B94-7378	Spring	EU331761	EU331865	EU331661
93	6B94-8253	Spring	EU331762	EU331866	EU331662
94	6B97-2245	Spring	EU331763	EU331867	EU331663
95	Dicktoo	Facultative	EU331764	EU007827	EU331664	EU331925		AY785845	AY785860	AY785878	EU331955
96	Kompolti korai	Winter	EU331765	EU007828	EU331665	EU331926		EU331983	EU332010	EU332037	EU331956
97	BISON4H+5H	Spring	EU331766	EU331868	EU331666
98	BISON1H+4H+5H	Spring	EU331767	EU331869	EU331667
99	BCD12	Spring	EU331768	EU331870	EU331668
100	Haruna Nijo	Facultative	EU331769	EU331871	EU331669
101	OWB Dominant	Spring	EU331770	EU007829	EU331670	EU331927	EU331897	EU331984	EU332011	EU332038	EU331957
102	OWB Recessive	Spring	EU331771	EU331872	EU331671	EU331928	EU331898	EU331985	EU332012	EU332039	EU331958
