# Supplementary material for: Genome-wide SNPs and re-sequencing of growth habit and inflorescence genes in barley: implications for association mapping in germplasm arrays varying in size and structure
Source: BMC Genomics. 2010 Dec 15;11:707. doi: 10.1186/1471-2164-11-707 (PMC3018479; doi:10.1186/1471-2164-11-707)
Supplement: Additional file 3 — Table S3. Primers used for genotyping and/or re-sequencing VRN-H, PPD-H, FR-H, and VRS1 specific genes in the CAP Core. [file 1471-2164-11-707-S3.XLS]

## Sheet: Additional File 3_Table S3
Table S3 Primers used for genotyping and/or re-sequencing VRN-H, PPD-H, FR-H, and VRS1 specific genes
Locus	Gene (allelea)	Primer F (5’→3’)	Primer R (5’→3’)	Amplicon
				size (kbp)
VRN-H1	BM5A	BM5.09F (tggcgagaaaaaatgatttgggga)	BM5.94R (cgtcctaacccttccacttg)	1
VRN-H1	BM5A (Strider)	BM5.42F (gaaagctctacgagttctccac)	BM5.95R (ctagaccgacaacacatgcaag)	2.2
VRN-H1	BM5A (Maskin)	BM5.09F (tggcgagaaaaaatgatttgggga)	BM5.67R (ctacgccgagcacagaaagc)	1
VRN-H1	BM5A (Albacete)	BM5.42F (gaaagctctacgagttctccac)	BM5.59R (cagagatgtggttttcacgttag)	2.3
VRN-H1	BM5A (Morex)	BM5.42F (gaaagctctacgagttctccac)	BM5.59R (cagagatgtggttttcacgttag)	1.2
VRN-H1	BM5A (OWB-D)	BM5.42F (gaaagctctacgagttctccac)	BM5.86R (tcccccattctcgtcaaaaagc)	1.7
VRN-H1	BM5A (Triumph)	BM5.42F (gaaagctctacgagttctccac)	BM5.43R (ttctgcataagagtagcgctcat)	2
VRN-H2	ZCCT-Ha	ZCCTH.14F (caaggaatatcaagtacatatctgc)	ZCCTH.19R (ccgtatttattgagttggtggtg)	0.6
VRN-H2	ZCCT-Hb	ZCCTH.08F (ggatcaatgcaccctacctctt)	ZCCTH.11R (ggaaaacaatggtgagagtagtacag)	0.6
VRN-H2	ZCCT-Hc	ZCCTH.cF (caccatcgcatgatgcac)	ZCCTH.cR (tcatatggcgaagctggag)	0.2
VRN-H2	HvSNF2	HvSNF2.01F (cctgaagcgagtatccatatgc)	HvSNF2.04R (gctgcattatagagaaacaacaacg)	0.5-0.7
VRN-H3	HvFT1	HvFT1.13F (caccacgtcccaagagttttc)	HvFT1.07R (ttgtccctgggctgaaataaac)	1.7
PPD-H1	HvPRR7	HvPRR7.05F (gatggattcaaaggcaaggag)	HvPRR7.08R (cgagctcccaatgatccatg)	1.4
PPD-H2	HvFT3	HvFT3.01F (gtctgtagagagctaggttgac)	HvFT3.02R (gtgatgcaacattacagtacagc)	1.6
FR-H2	HvCBF3	HvCBF3.009 (cagcaccacgcatacctataa)	HvCBF3.010 (ctcagcagtcagtacacagtc)	1
FR-H2	HvCBF6	HvCBF6.005 (cgactcgagcaaccataacaag)	HvCBF6.006 (ccccaatttacaccatcacattac)	1
FR-H2	HvCBF6	HvCBF6.11F (ggacctttactacgcgagc)	HvCBF6.006 (ccccaatttacaccatcacattac)	0.3
FR-H2	HvCBF9	HvCBF9.003 (ctactccacacctctcacgag)	HvCBF9.004 (tccttgatttcgattcatggagtgc)	1
VRS1	HvHOX1	HvHox1.01F (ccgatcaccttcacatctcc)	HvHox1.02R (ggtttctgccgatcttgaagc)	1.3
VRS1	HvHOX1	HvHox1.04F (gatctagtacacacttcgtatc)	HvHox1.05R (gatcgagaggaggaccac)	1
aBM5A intron 1 deletion types are named based on the first cultivar whose intron 1 sequence was deposited in GenBank
