# Supplementary material for: Genome-wide SNPs and re-sequencing of growth habit and inflorescence genes in barley: implications for association mapping in germplasm arrays varying in size and structure
Source: BMC Genomics. 2010 Dec 15;11:707. doi: 10.1186/1471-2164-11-707 (PMC3018479; doi:10.1186/1471-2164-11-707)
Supplement: Additional file 8 — Table S4. Detailed information about SNP markers highly significant in the analysis of interactions in the CAP Core. [file 1471-2164-11-707-S8.XLS]

## Sheet: Sheet1
Trait	Pilot OPA Name	Barley OPA Name	BOPA_C	Locus_Name	U32(1)	U35(2)	Chrom	Position (cM)	Putative protein(4)	Organism	Score	E-value
Flowering time	1_0012	11_0026	11_10012	1040-279	1040	14266	2H	58.9	Putative uncharacterized protein	Oryza sativa Japonica	138	2e-31
Flowering time	1_0624	11_0684	11_10624	4233-63	4233	848	2H	59.21	Xylanase inhibitor	Tritcum Aestivum	582	1e-164
Inflorescence type	1_0111	11_0157	11_10111	1497-628	1497	14803	1H	101.445	Phosphoethanolamine methyltransferase	Tritcum Aestivum	903	0
Inflorescence type	1_0213	11_0247	11_10213	2017-635	2017	15268	2H	86.6296	Putative uncharacterized protein	Oryza sativa	254	3e-66
Inflorescence type	1_0287	11_0320	11_10287	2371-950	2371	1284	2H	85.9205	Putative uncharacterized protein	Oryza sativa Indica	1345	0
Inflorescence type	1_0899	12_0207	12_10899	7235-395	7235	3439	5H	59.3999	Coatomer subunit zeta-2	Poaceae	333	5e-90
Inflorescence type	1_1512	12_0396	12_11512	ConsensusGBS0588-1	6246	3133	5H	59.3999	Os09g0261300 protein (Fragment)	Oryza sativa Japonica	314	4e-84
Inflorescence type	2_0475	11_0451	11_20475	3087-1763	3087	1384	1H	92.7985	Putative uncharacterized protein	Oryza sativa Japonica	801	0
Inflorescence type	2_0550	11_0516	11_20550	3404-2470	3404	16190	1H	88.2286	Delta1-pyrroline-5-carboxylate synthetase	Tritcum Aestivum	1346	0
Inflorescence type	2_0680	11_0649	11_20680	4098-758	4098	744	4H	26.1933	Putative uncharacterized protein	Oryza sativa	277	7e-73
Inflorescence type	2_1037	11_0971	11_21037	6024-1095	6024	3709	2H	88.7437	H0404F02.5 protein	Oryza sativa	525	1e-147
Inflorescence type	3_0546	12_0891	12_30546	U32_4421_1432	4421	16469	1H	92.7985	Putative uncharacterized protein	Oryza sativa	756	0
HarvEST Assembly (1)32 and (2)35 Unigene number (www.harvest-web.org)
(3) Consensus map position
(4) Uniprot Blast (www.uniprot.org)
