# Supplementary material for: Genome-wide SNPs and re-sequencing of growth habit and inflorescence genes in barley: implications for association mapping in germplasm arrays varying in size and structure
Source: BMC Genomics. 2010 Dec 15;11:707. doi: 10.1186/1471-2164-11-707 (PMC3018479; doi:10.1186/1471-2164-11-707)
Supplement: Additional file 9 — Table S5. POPA SNP markers developed from re-sequencing of loci related to vernalization sensitivity and inflorescence type. [file 1471-2164-11-707-S9.XLS]

## Sheet: Additional File 14_Table S5
POPA	BOPA	BOPA_C	POPA3_SNP	U32	U35	U32 Probe Set	U32_Rice Locus	U32_Rice E-Score	U32_Rice Description	U35 Probe Set	U35 Rice Locus	U35 Rice E-Score	U35_Rice Description	Arm_Impute	Chrom	cM_NAI
3_0844	12_1082	12_30844	OSU_HVCBF1_272	11123	5832	Contig13523_at	LOC_Os02g45450	2e-92	protein dehydration-responsive element-binding protein 1A, putative, expressed	Contig13523_at	LOC_Os02g45450	2e-92	protein dehydration-responsive element-binding protein 1A, putative, expressed	L	6H	60.9003
3_0845	12_1083	12_30845	OSU_HVCBF10B_636	27275	30843		LOC_Os09g35020	6e-46	protein dehydration-responsive element-binding protein 1D, putative, expressed		LOC_Os09g35020	6e-46	protein dehydration-responsive element-binding protein 1D, putative, expressed
3_0846	12_1084	12_30846	OSU_HVCBF12_520	0	0									L	5H	108.18
3_0847	12_1085	12_30847	OSU_HVCBF3_76	16913	23852	Contig19472_at	LOC_Os09g35020	1e-68	protein dehydration-responsive element-binding protein 1D, putative, expressed	Contig19472_at	LOC_Os09g35020	1e-68	protein dehydration-responsive element-binding protein 1D, putative, expressed	L	5H	108.18
3_0848	12_1086	12_30848	OSU_HVCBF3_808	16913	23852	Contig19472_at	LOC_Os09g35020	1e-68	protein dehydration-responsive element-binding protein 1D, putative, expressed	Contig19472_at	LOC_Os09g35020	1e-68	protein dehydration-responsive element-binding protein 1D, putative, expressed
3_0849	12_1087	12_30849	OSU_HVCBF4A_606	12905	21853	Contig15617_at	LOC_Os09g35010	4e-57	protein dehydration-responsive element-binding protein 1B, putative, expressed	Contig15617_at	LOC_Os09g35010	4e-57	protein dehydration-responsive element-binding protein 1B, putative, expressed
3_0850	12_1088	12_30850	OSU_HVCBF4A_875	12905	21853	Contig15617_at	LOC_Os09g35010	4e-57	protein dehydration-responsive element-binding protein 1B, putative, expressed	Contig15617_at	LOC_Os09g35010	4e-57	protein dehydration-responsive element-binding protein 1B, putative, expressed	L	5H	108.18
3_0851	12_1089	12_30851	OSU_HVCBF5_46	0	0									S	7H	14.962
3_0852	12_1090	12_30852	OSU_HVCBF6_851	2208	15347	Contig2479_at	LOC_Os09g35030	2e-81	protein sbCBF6, putative, expressed	Contig2479_at	LOC_Os09g35030	2e-81	protein sbCBF6, putative, expressed	L	5H	108.18
3_0853	12_1091	12_30853	OSU_HVCBF8C_923	0	0									O	2H	59.21
3_0854	12_1092	12_30854	OSU_HVCBF9_907	37585	46609	HVSMEn0019L21f_at	LOC_Os09g35010	5e-11	protein dehydration-responsive element-binding protein 1B, putative, expressed	HVSMEn0019L21f_at	LOC_Os09g35010	5e-11	protein dehydration-responsive element-binding protein 1B, putative, expressed	L	5H	108.18
3_0855	12_1093	12_30855	OSU_HVCBF9_988	37585	46609	HVSMEn0019L21f_at	LOC_Os09g35010	5e-11	protein dehydration-responsive element-binding protein 1B, putative, expressed	HVSMEn0019L21f_at	LOC_Os09g35010	5e-11	protein dehydration-responsive element-binding protein 1B, putative, expressed	L	5H	108.18
3_0870	12_1107	12_30870	OSU_HvPRR7_1870	13515	22237		LOC_Os07g49460	1e-78	protein two-component response regulator-like PRR37, putative, expressed		LOC_Os07g49460	2e-77	protein two-component response regulator-like PRR37, putative, expressed
3_0871	12_1108	12_30871	OSU_HvPRR7_2748	13515	22237		LOC_Os07g49460	1e-78	protein two-component response regulator-like PRR37, putative, expressed		LOC_Os07g49460	2e-77	protein two-component response regulator-like PRR37, putative, expressed	S	2H	26.5681
3_0872	12_1109	12_30872	OSU_HvPRR7_324	13515	22237		LOC_Os07g49460	1e-78	protein two-component response regulator-like PRR37, putative, expressed		LOC_Os07g49460	2e-77	protein two-component response regulator-like PRR37, putative, expressed	S	2H	26.5681
3_0873	12_1110	12_30873	OSU_HvSNF2_212	0	47118						LOC_Os03g01200	2e-46	protein SNF2P, putative, expressed	L	4H	119.086
3_0874			OSU_HvSNF2_760	0	47118						LOC_Os03g01200	2e-46	protein SNF2P, putative, expressed
3_0875			OSU_HvVRT_2_432	3158	13893	Contig4517_at	LOC_Os06g11330	3e-95	protein MADS-box transcription factor 22, putative, expressed	Contig1021_at|Contig4517_at	LOC_Os06g11330	4e-95	protein MADS-box transcription factor 22, putative, expressed
3_0881			OSU_VRN_H1_BM5A_intron1_tr_380	1501	694	rbaal14f06_s_at	LOC_Os03g54160	1e-111	protein MADS-box transcription factor 14, putative, expressed	rbaal14f06_s_at	LOC_Os03g54160	1e-111	protein MADS-box transcription factor 14, putative, expressed
3_0882	12_1116	12_30882	OSU_VRN_H1_BM5A_intron1_vc_230	1501	687	rbaal14f06_s_at	LOC_Os03g54160	1e-111	protein MADS-box transcription factor 14, putative, expressed	rbaal14f06_s_at	LOC_Os03g54160	1e-111	protein MADS-box transcription factor 14, putative, expressed
3_0883	12_1117	12_30883	OSU_VRN_H1_BM5A_intron1_vc_80	1501	687	rbaal14f06_s_at	LOC_Os03g54160	1e-111	protein MADS-box transcription factor 14, putative, expressed	rbaal14f06_s_at	LOC_Os03g54160	1e-111	protein MADS-box transcription factor 14, putative, expressed	L	5H	135.716
3_0884	12_1118	12_30884	OSU_VRN_H2_ZCCT_Ha_1430	0	0									L	4H	119.086
3_0885			OSU_VRN_H2_ZCCT_Ha_230	0	0
3_0886	12_1119	12_30886	OSU_VRN_H2_ZCCT_Ha_830	0	0									L	4H	119.086
3_0887			OSU_VRN_H2_ZCCT_Ha_980	0	0									L	4H	119.086
3_0888			OSU_VRN_H2_ZCCT_Hb_1430	0	0									L	4H	119.086
3_0889	12_1120	12_30889	OSU_VRN_H2_ZCCT_Hb_1580	0	0									L	4H	119.086
3_0890			OSU_VRN_H2_ZCCT_Hb_380	0	0
3_0891	12_1121	12_30891	OSU_VRN_H2_ZCCT_Hb_80	0	0
3_0892	12_1122	12_30892	OSU_VRN_H2_ZCCT_Hc_80	0	0									L	4H	119.086
3_0893	12_1123	12_30893	OSU_VRN_H3_HvFT1_264	14839	8616	Contig17914_at	LOC_Os05g44180	2e-71	protein OsFTL10 - Rice FT-Like10 homogous to Arabidopsis Flowering Locus T gene, expressed	Contig17914_at	LOC_Os05g44180	2e-71	protein OsFTL10 - Rice FT-Like10 homogous to Arabidopsis Flowering Locus T gene, expressed	S	7H	37.5454
3_0894	12_1124	12_30894	OSU_VRN_H3_HvFT1_471	14839	8616	Contig17914_at	LOC_Os05g44180	2e-71	protein OsFTL10 - Rice FT-Like10 homogous to Arabidopsis Flowering Locus T gene, expressed	Contig17914_at	LOC_Os05g44180	2e-71	protein OsFTL10 - Rice FT-Like10 homogous to Arabidopsis Flowering Locus T gene, expressed	S	7H	37.5454
3_0895	12_1125	12_30895	OSU_VRN_H3_HvFT1_585	14839	8616	Contig17914_at	LOC_Os05g44180	2e-71	protein OsFTL10 - Rice FT-Like10 homogous to Arabidopsis Flowering Locus T gene, expressed	Contig17914_at	LOC_Os05g44180	2e-71	protein OsFTL10 - Rice FT-Like10 homogous to Arabidopsis Flowering Locus T gene, expressed	S	7H	37.5454
3_0896	12_1126	12_30896	OSU_VRS1_HvHox1_1156	0	47126						LOC_Os07g39320	8e-08	protein DNA binding protein, putative, expressed	L	2H	86.6296
3_0897	12_1127	12_30897	OSU_VRS1_HvHox1_260	0	47126						LOC_Os07g39320	8e-08	protein DNA binding protein, putative, expressed	L	2H	86.6296
3_0898			OSU_VRS1_HvHox1_439	0	47126						LOC_Os07g39320	8e-08	protein DNA binding protein, putative, expressed
3_0899	12_1128	12_30899	OSU_VRS1_HvHox1_49	0	47126						LOC_Os07g39320	8e-08	protein DNA binding protein, putative, expressed	L	2H	86.6296
3_0900	12_1129	12_30900	OSU_VRS1_HvHox1_587	0	47126						LOC_Os07g39320	8e-08	protein DNA binding protein, putative, expressed	L	2H	86.6296
3_0901	12_1130	12_30901	OSU_VRS1_HvHox1_802	0	47126						LOC_Os07g39320	8e-08	protein DNA binding protein, putative, expressed	L	2H	86.6296
